# Supplementary material for: Application of a Novel Dissolution Medium with Lipids for In Vitro Simulation of the Postprandial Gastric Content
Source: Pharmaceutics. 2024 Aug 3;16(8):1040. doi: 10.3390/pharmaceutics16081040 (PMC11359312; doi:10.3390/pharmaceutics16081040)
Supplement: Supplementary file 1 [file pharmaceutics-16-01040-s001.zip]

Archive with 1 entries (1 files):
- pharmaceutics-3128405-supplementary.pdf
